# Supplementary material for: Quality of routine health facility data for monitoring maternal, newborn and child health indicators: A desk review of DHIS2 data in Lumbini Province, Nepal
Source: PLoS One. 2024 Apr 1;19(4):e0298101. doi: 10.1371/journal.pone.0298101 (PMC10984527; doi:10.1371/journal.pone.0298101)
Supplement: S1 File — (XLSX) [file pone.0298101.s003.xlsx]

## Sheet: Completeness
Data	[99] 02-1 Immunization Dataset [CLOSED] Reporting rate														[99] 03-1 Nutrition Dataset - Newly Registered [CLOSED] Reporting rate														[99] 02-2 Community Based Integrated Management Of Neonatal And Childhood Illnesses (CB‐IMNCI) [CLOSED] Reporting rate														[99] 06 Safe Motherhood Program [CLOSED] Reporting rate
Organisation unit / Period	Shrawan 2078	Bhadra 2078	Ashwin 2078	Kartik 2078	Mangsir 2078	Poush 2078	Magh 2078	Falgun 2078	Chaitra 2078	Baishak 2079	Jestha 2079	Asar 2079			Shrawan 2078	Bhadra 2078	Ashwin 2078	Kartik 2078	Mangsir 2078	Poush 2078	Magh 2078	Falgun 2078	Chaitra 2078	Baishak 2079	Jestha 2079	Asar 2079	total	Completeness	Shrawan 2078	Bhadra 2078	Ashwin 2078	Kartik 2078	Mangsir 2078	Poush 2078	Magh 2078	Falgun 2078	Chaitra 2078	Baishak 2079	Jestha 2079	Asar 2079	total	Completeness	Shrawan 2078	Bhadra 2078	Ashwin 2078	Kartik 2078	Mangsir 2078	Poush 2078	Magh 2078
5 Lumbini Province	100	100	100	100	100	100	100	99.9	99.9	99.7	99.7	99.7	12	100	99.1	99.2	99.3	99.5	99.5	99.3	99.4	99.4	99.4	99	99.1	99	12	100	98.9	99.1	99.1	99.1	99	98.9	99	99.1	99.2	99.2	99	99	12	100	99.2	99.5	99.7	99.7	99.9	99.6	99.4
501 RUKUM EAST	100	100	100	100	100	100	94.1	100	100	100	100	100	12	100	100	100	100	100	100	100	100	100	100	100	94.7	100	12	100	100	100	100	100	100	100	100	100	100	100	100	100	12	100	100	100	100	100	100	100	100
502 ROLPA	100	100	100	100	100	100	100	100	100	100	100	100	12	100	100	100	100	100	100	100	100	100	100	100	100	100	12	100	100	100	100	100	100	100	100	100	100	100	100	100	12	100	100	100	100	100	100	100	100
503 PYUTHAN	100	100	100	100	98.6	100	98.6	100	100	100	100	100	12	100	100	100	100	100	100	100	100	100	100	100	100	100	12	100	100	100	100	100	100	100	100	100	100	100	100	100	12	100	100	100	100	100	100	100	100
504 GULMI	98.2	100	97.3	100	100	99.1	99.1	100	100	100	100	100	12	100	98.3	99.1	99.1	100	99.1	99.1	100	100	100	100	100	100	12	100	98.3	99.1	99.1	100	98.3	98.3	100	100	100	100	99.1	100	12	100	95.7	98.3	99.1	100	100	99.1	99.1
505 ARGHAKHANCHI	100	100	100	100	100	100	100	100	100	100	100	100	12	100	100	100	100	100	100	100	100	100	100	100	100	100	12	100	100	100	100	100	100	100	100	100	100	100	100	100	12	100	100	100	100	100	100	100	100
506 PALPA	100	99	100	100	100	100	98	100	99	98	100	100	12	100	100	100	99	100	100	100	100	100	100	99	99	100	12	100	99	100	100	100	100	100	98	100	99	100	100	100	12	100	100	99	100	99	99	99	98
507 NAWALPARASI WEST	100	100	100	100	100	100	100	100	100	98.2	100	98.2	12	100	100	100	100	100	100	100	100	100	100	100	100	100	12	100	98.5	100	100	98.5	98.5	100	100	100	100	100	100	100	12	100	100	100	100	100	100	100	100
508 RUPANDEHI	97.7	97.8	97.8	98.5	97.8	98.6	97.9	98.6	98.6	98.6	97.1	98.6	12	100	94.9	95.1	95.1	95.8	96.5	96.5	95.9	95.9	95.9	95.9	95.2	95.2	12	100	93.5	94.4	93.7	94.4	95.1	94.4	95.2	95.2	95.2	95.2	94.5	94.5	12	100	95.7	95.8	95.8	95.8	97.2	96.6	96.6
509 KAPILBASTU	100	100	100	100	100	100	99	99	100	99	99	98	12	100	99	99	100	100	100	98.1	99.1	99.1	99.1	96.2	98.1	98.1	12	100	100	100	100	100	100	99	99.1	98.1	99.1	99.1	99.1	98.1	12	100	100	100	100	100	100	99	99.1
510 DANG	100	100	100	100	100	100	100	100	100	100	100	100	12	100	99.2	99.2	99.2	99.2	99.2	99.2	99.2	99.2	99.2	99.2	99.2	99.2	12	100	99.2	99.2	99.2	99.2	99.2	99.2	99.2	98.4	99.2	99.2	99.2	99.2	12	100	100	100	100	100	100	100	100
511 BANKE	100	100	100	100	100	100	100	100	100	100	100	100	12	100	100	100	100	100	100	100	100	100	100	100	100	97.6	12	100	100	98.8	98.8	98.8	98.8	98.8	98.8	98.8	98.8	98.8	98.8	97.6	12	100	96.8	98.9	98.9	98.9	98.9	98.9	98.9
512 BARDIYA	100	100	100	100	100	100	100	100	100	100	100	100	12	100	100	100	100	100	100	100	100	100	100	100	100	100	12	100	100	100	100	100	100	100	100	100	100	100	100	100	12	100	100	100	100	100	100	100	100
[truncated: 5 more columns]

## Sheet: Timeliness
[99] 02-1 Immunization Dataset [CLOSED] Reporting rate on time														[99] 03-1 Nutrition Dataset - Newly Registered [CLOSED] Reporting rate on time														[99] 02-2 Community Based Integrated Management Of Neonatal And Childhood Illnesses (CB‐IMNCI) [CLOSED] Reporting rate on time														[99] 06 Safe Motherhood Program [CLOSED] Reporting rate on time
Shrawan 2078	Bhadra 2078	Ashwin 2078	Kartik 2078	Mangsir 2078	Poush 2078	Magh 2078	Falgun 2078	Chaitra 2078	Baishak 2079	Jestha 2079	Asar 2079	total	timeliness	Shrawan 2078	Bhadra 2078	Ashwin 2078	Kartik 2078	Mangsir 2078	Poush 2078	Magh 2078	Falgun 2078	Chaitra 2078	Baishak 2079	Jestha 2079	Asar 2079	total	timeliness	Shrawan 2078	Bhadra 2078	Ashwin 2078	Kartik 2078	Mangsir 2078	Poush 2078	Magh 2078	Falgun 2078	Chaitra 2078	Baishak 2079	Jestha 2079	Asar 2079	Total	Timeliness	Shrawan 2078	Bhadra 2078	Ashwin 2078	Kartik 2078	Mangsir 2078	Poush 2078	Magh 2078	Falgun 2078
85.6	91.3	94.1	95.9	95.9	96.3	95.7	96.9	96.7	95.3	95.1	97.8	11	91.6667	83.6	90.2	91.7	94.1	93.8	94.4	95.8	96.5	95.6	94.7	94.9	96.4	11	91.6667	83.7	91	92	93.2	95.1	93.8	95.8	96	94.4	94.7	95	96.6	11	91.6667	81.6	88.8	92.4	93	93.6	93.8	94.8	94.4
64.7	100	100	94.1	88.2	94.1	76.5	94.1	94.1	88.2	88.2	94.1	7	58.3333	57.9	89.5	94.7	89.5	100	94.7	84.2	94.7	94.7	94.7	84.2	100	7	58.3333	57.9	89.5	89.5	94.7	94.7	89.5	84.2	94.7	94.7	89.5	84.2	100	5	41.6667	57.9	84.2	100	89.5	100	94.7	78.9	94.7
100	100	100	100	100	100	100	97.6	96.4	96.4	95.2	98.8	12	100	94.3	93.3	97.8	96.6	94.4	95.6	98.9	98.9	97.8	98.9	97.8	97.8	12	100	97.7	95.5	98.9	97.8	100	96.7	96.7	96.7	96.7	97.8	95.6	100	12	100	89.7	94.4	96.6	92.1	94.4	96.7	97.8	94.4
97.2	100	100	100	98.6	100	98.6	100	100	98.6	100	100	12	100	97.2	100	98.6	100	100	100	100	100	100	97.2	100	100	12	100	95.8	98.6	98.6	100	97.2	100	100	100	100	95.8	100	98.6	12	100	98.6	100	100	100	100	100	100	100
89.1	91.8	90	91.8	90.9	91.8	94.5	96.4	96.4	93.8	95.5	100	11	91.6667	89.6	92.2	89.6	94.8	87.8	90.4	96.5	95.7	95.7	94	96.6	99.1	9	75	89.6	91.3	92.2	92.2	92.2	91.3	97.4	96.6	93.2	92.3	93.2	100	11	91.6667	83.5	87.8	89.6	89.6	89.6	93.9	93.9	91.5
93.1	100	98.3	96.6	96.6	89.7	96.6	96.6	100	98.3	100	98.3	11	91.6667	85.5	95.2	90.3	98.4	96.8	91.9	95.2	96.8	98.4	95.2	96.8	93.5	11	91.6667	88.1	98.3	98.3	96.6	96.6	93.2	98.3	96.6	100	94.9	100	98.3	11	91.6667	86.7	93.3	96.7	98.3	95	98.3	100	95
79.2	80.2	89.1	94.1	96	99	96	100	97	98	97	100	9	75	80.4	84.3	88.2	93.1	96.1	98	99	100	100	99	98	100	9	75	80.4	84.3	88.2	93.1	96.1	99	98	100	99	100	99	100	9	75	78.4	82.4	87.3	93.1	96.1	97.1	97.1	98
59.6	87.7	96.5	100	100	100	94.7	98.2	91.2	93	93	87.7	9	75	57.6	92.4	90.9	97	100	100	97	100	83.3	95.5	93.9	83.3	9	75	57.6	92.4	93.9	92.4	97	98.5	95.5	98.5	81.8	97	90.9	78.8	9	75	56.5	91.3	95.7	100	95.7	92.8	94.2	92.8
87.2	78.1	83.2	94.2	93.4	92.8	91.4	95.7	95	92.9	90.7	95	9	75	87	78.2	81.7	89.4	90.8	92.3	92.4	93.1	93.1	92.4	87.6	91.7	7	58.3333	84.8	78.9	76.8	87.3	91.5	90.9	93.1	93.1	91	91.7	89	92.4	7	58.3333	86.4	77.8	80.6	91	92.4	88.3	93.9	91.8
83.2	97	97	98	97	95	96.1	94.1	99	93.1	93.1	97.1	11	91.6667	81.9	97.1	97.1	99	96.2	92.4	96.2	94.3	95.3	91.5	96.2	98.1	11	91.6667	83.8	97.1	97.1	99	97.1	91.4	96.2	91.5	93.4	93.4	96.2	98.1	11	91.6667	81.9	97.1	97.1	98.1	97.1	93.3	94.3	93.4
72.2	88.2	90.9	88.2	92.7	93.6	93.6	95.5	96.4	96.4	96.4	99.1	9	75	71	84.1	89.7	83.3	86.5	89.7	87.3	92.9	92.9	92.1	92.9	96.8	5	41.6667	68.9	87.1	88.7	83.9	90.3	87.1	91.1	93.5	93.5	91.9	95.2	96.8	7	58.3333	68.3	82.8	90.6	82.8	85.9	89.8	89.1	91.4
88.4	94.2	95.3	97.7	95.3	98.8	94.2	97.7	94.2	95.3	94.2	98.8	11	91.6667	83.5	89.4	90.6	94.1	91.8	97.6	97.6	96.5	96.5	94.1	92.9	96.5	10	83.3333	88	95.2	94	92.8	96.4	95.2	94	94	95.2	95.2	95.2	96.4	11	91.6667	84	90.4	92.6	93.6	94.7	95.7	94.7	94.7
94.9	97.4	100	98.7	97.5	97.5	98.7	97.5	98.7	96.2	96.2	100	12	100	97.4	100	100	100	100	97.5	100	100	100	94.9	98.7	100	12	100	94.9	96.2	100	98.8	97.5	96.3	100	100	97.5	97.5	98.8	100	12	100	92.3	93.6	100	94.9	93.7	92.5	96.3	98.8
[truncated: 6 more columns]

## Sheet: Consistancy over time 
Tracer MNCH indicators		Rukum East	Rolpa	Pyuthan	Gulmi	Arghakhanchi	Palpa	Nawalparasi West	Rupandehi	Kapilbastu	Dang	Banke	Bardiya	Province
First ANC visit (any time)	Ratio of Year 4 to mean of Year 1-3	0.999368	1.07802	1.11046	1.13866	1.08425	1.61073	1.04006	0.780845	1.04282	1.00862	1.00641	1.10881	0.989785
	≥±33% difference from provincial ratio	0.968246	8.91428	12.1917	15.0414	9.54417	62.7353	5.07954	-21.1096	5.35775	1.90264	1.67947	12.0255
Four ANC visit as per protocol	Ratio of Year 4 to mean of Year 1-3	1.21068	1.02669	0.966973	0.939579	1.05333	0.93825	1.08092	1.31283	1.18118	1.03339	1.14778	0.905468	1.11266
	≥±33% difference from provincial ratio	8.80981	-7.72656	-13.0935	-15.5555	-5.33211	-15.675	-2.85295	17.9899	6.1585	-7.12394	3.15628	-18.6213
Institutional delivery	Ratio of Year 4 to mean of Year 1-3	1.16071	0.949607	0.983065	0.991304	1.04259	0.830916	1.01756	1.04477	1.19588	0.937237	1.06229	0.854734	1.01794
	≥±33% difference from provincial ratio	14.0263	-6.71243	-3.42559	-2.61619	2.42245	-18.3724	-0.0368482	2.63639	17.481	-7.92762	4.35757	-16.0326
transportation incentive	Ratio of Year 4 to mean of Year 1-3	1.22993	0.974437	0.983148	0.795728	1.18449	0.374028	1.0629	1.52842	1.26938	0.805731	1.16631	0.909894	1.12838
	≥±33% difference from provincial ratio	8.99928	-13.6432	-12.8712	-29.4808	4.97241	-66.8528	-5.80365	35.4518	12.495	-28.5943	3.36133	-19.3631
PNC visit as per protocol	Ratio of Year 4 to mean of Year 1-3	1.65625	1.7035	1.60905	1.97512	3.75204	1.88979	2.71177	2.09602	2.43646	2.15499	2.04678	1.20877	1.98269
	≥±33% difference from provincial ratio	-16.4644	-14.0814	-18.8448	-0.381666	89.2399	-4.68532	36.7725	5.716	22.8869	8.69033	3.23252	-39.0339
Children immunized with BCG	Ratio of Year 4 to mean of Year 1-3	0.868289	0.800719	0.966461	0.849781	0.866345	1.14999	0.914131	0.957454	1.00782	0.931107	1.02402	0.892479	0.95404
	≥±33% difference from provincial ratio	-8.98824	-16.0707	1.30189	-10.9281	-9.192	20.5387	-4.18314	0.357857	5.63739	-2.40382	7.33518	-6.45262
MR2 coverge	Ratio of Year 4 to mean of Year 1-3	0.957409	1.00581	1.02744	0.980834	0.952071	0.958161	1.00943	1.06378	1.21441	1.04917	1.05813	1.03232	1.05493
	≥±33% difference from provincial ratio	-9.24398	-4.65608	-2.60595	-7.02347	-9.74996	-9.17272	-4.31292	0.839449	15.1183	-0.545401	0.303638	-2.14273
Diraahoea treated with ORS and Zinc	Ratio of Year 4 to mean of Year 1-3	0.940842	0.811151	0.711932	0.754705	0.909646	0.670782	0.760363	0.824293	0.785507	0.788528	0.827571	0.881803	0.797058
	≥±33% difference from provincial ratio	18.0393	1.76808	-10.6801	-5.31377	14.1254	-15.8428	-4.60383	3.41685	-1.44928	-1.07026	3.82815	10.6322
New growth monitoring visit (0-11)	Ratio of Year 4 to mean of Year 1-3	0.707453	0.923299	0.810117	0.804804	0.81777	0.688367	0.850674	1.16002	1.06081	1.4248	1.29697	1.02022	1.04826
	≥±33% difference from provincial ratio	-32.5119	-11.9211	-22.7183	-23.2251	-21.9882	-34.3327	-18.8493	10.6612	1.19644	35.9198	23.7251	-2.67554
Exclusive breastfeeding	Ratio of Year 4 to mean of Year 1-3	1.75636	0.962705	1.10384	1.42185	1.48185	0.836867	0.766558	1.18344	1.08211	1.7376	1.89909	0.994352	1.19519
	≥±33% difference from provincial ratio	46.953	-19.4515	-7.64278	18.9647	23.9848	-29.9802	-35.863	-0.983222	-9.46123	45.3833	58.8952	-16.8037

## Sheet: Outliers count
First ANC Visit (any time)
Organisation unit / Period	Shrawan 2078	Bhadra 2078	Ashwin 2078	Kartik 2078	Mangsir 2078	Poush 2078	Magh 2078	Falgun 2078	Chaitra 2078	Baishak 2079	Jestha 2079	Asar 2079	Mean	SD	Outliers count			First ANC	4ANC as per protocol	Ins delvery	Incentive	3PNC	BCG	MR2	ORS and Zinc	growth monitoring	Exclusive BF	Total outliers	Average % of moderate outliers
501 RUKUM EAST	112	101	81	65	72	113	74	93	81	68	92	103	87.9167	16.1114			Rukum West			1	1	1	1	2	1			7	5.83333
SD from Mean	1.4948	0.812056	-0.429303	-1.42239	-0.987915	1.55687	-0.863779	0.315512	-0.429303	-1.23619	0.253444	0.936192			0		Rolpa		1	1	1	1	1	1		1		7	5.83333
502 ROLPA	404	356	302	308	387	449	439	503	387	400	377	422	394.5	54.4204			Pyuthan	1		1	1	1				1		5	4.16667
SD from Mean	0.174567	-0.707455	-1.69973	-1.58948	-0.137816	1.00146	0.817708	1.99374	-0.137816	0.101065	-0.32157	0.505325			0		Gulmi								1			1	0.833333
503 PYUTHAN	421	372	314	309	334	383	376	474	398	337	347	347	367.667	45.318			Arghakhanchi	1	1				1			1	1	5	4.16667
SD from Mean	1.17687	0.0956206	-1.18422	-1.29456	-0.742898	0.33835	0.183886	2.34638	0.669344	-0.676699	-0.456036	-0.456036			1		Palpa		1		1	1	1					4	3.33333
504 GULMI	371	330	284	275	267	374	337	394	355	306	307	328	327.333	39.286			Nawalparasi West		1	1		1			1	1	1	6	5
SD from Mean	1.11151	0.0678783	-1.10302	-1.33211	-1.53575	1.18787	0.246059	1.69696	0.704238	-0.543027	-0.517572	0.0169696			0		Rupandehi					1						1	0.833333
505 ARGHAKHANCHI	279	214	197	210	208	244	307	268	223	195	241	227	234.417	33.3778			Kapilbastu			1					1	1	1	4	3.33333
SD from Mean	1.33572	-0.611684	-1.12101	-0.731525	-0.791445	0.287117	2.1746	1.00616	-0.342044	-1.18093	0.197237	-0.222204			1		Dang		1		1	1	1	1		1		6	5
506 PALPA	462	369	271	273	264	364	456	432	360	386	466	414	376.417	71.4148			Banke						1			1		2	1.66667
SD from Mean	1.1984	-0.103853	-1.47612	-1.44811	-1.57414	-0.173867	1.11438	0.778317	-0.229878	0.134193	1.25441	0.526268			0		Bardiya		1			1		1	1			4	3.33333
507 NAWALPARASI WEST	654	640	499	458	463	550	579	679	714	632	766	738	614.333	100.41			Province		1			1			1		1	4	3.33333
SD from Mean	0.395046	0.255618	-1.14862	-1.55695	-1.50715	-0.640705	-0.35189	0.644024	0.992594	0.175945	1.51047	1.23161			0
508 RUPANDEHI	3302	3302	2800	2313	2680	2626	2544	3212	2965	2759	3202	3141	2903.83	316.036
SD from Mean	1.25988	1.25988	-0.328549	-1.86951	-0.708252	-0.879118	-1.13858	0.975099	0.193543	-0.458281	0.943457	0.750441			0
509 KAPILBASTU	1709	1581	1190	1080	1206	1361	1119	1505	1441	1257	1573	1522	1378.67	196.928
SD from Mean	1.67743	1.02745	-0.95805	-1.51663	-0.876802	-0.0897114	-1.31859	0.641521	0.316529	-0.617824	0.986825	0.727847			0
510 DANG	1196	1004	855	875	914	980	1049	1198	1069	1029	1168	1119	1038	113.704
SD from Mean	1.38958	-0.299023	-1.60945	-1.43355	-1.09056	-0.510098	0.0967428	1.40717	0.272639	-0.0791532	1.14332	0.712379			0
511 BANKE	1349	1307	1013	938	990	1007	1087	1326	1396	1317	1604	1335	1222.42	198.908
SD from Mean	0.636391	0.425238	-1.05283	-1.42989	-1.16846	-1.083	-0.6808	0.52076	0.872681	0.475513	1.91839	0.566007			0
512 BARDIYA	785	700	498	465	495	590	618	750	796	748	768	663	656.333	115.915
SD from Mean	1.11001	0.376714	-1.36595	-1.65064	-1.39183	-0.57226	-0.330703	0.808065	1.20491	0.790811	0.963352	0.0575135			0
5 Lumbini Province	11044	10276	8304	7569	8280	9041	8985	10834	10185	9434	10911	10359	9601.83	1116.81
SD from Mean	1.29133	0.603655	-1.16209	-1.82022	-1.18358	-0.502176	-0.552319	1.10329	0.522173	-0.15028	1.17224	0.677975			0
Safe Motherhood Program-Antenatal Checkup-Four ANC Visits as per Protocol< 20 Years, Safe Motherhood Program-Antenatal Checkup-Four ANC Visits as per Protocol≥ 20 Years
Organisation unit / Period	Shrawan 2078	Bhadra 2078	Ashwin 2078	Kartik 2078	Mangsir 2078	Poush 2078	Magh 2078	Falgun 2078	Chaitra 2078	Baishak 2079	Jestha 2079	Asar 2079	Mean	SD
5 Lumbini Province	6745	7213	6295	6209	6238	6825	6643	6334	5352	5242	6361	7147	6383.67	584.05
	0.618669	1.41997	-0.151814	-0.299061	-0.249408	0.755643	0.444026	-0.0850384	-1.7664	-1.95474	-0.0388095	1.30697			1
501 RUKUM EAST	55	63	53	47	61	52	43	68	55	60	58	65	56.6667	7.01586
	-0.237557	0.902717	-0.522626	-1.37783	0.617649	-0.66516	-1.94797	1.61539	-0.237557	0.475114	0.190046	1.18779			0
502 ROLPA	304	287	221	237	236	278	237	266	245	256	330	360	271.417	40.576
	0.80302	0.384053	-1.24253	-0.848203	-0.872848	0.162247	-0.848203	-0.133494	-0.651042	-0.379946	1.44379	2.18315			1
503 PYUTHAN	285	321	235	217	212	299	261	245	227	219	256	307	257	36.2376
	0.772677	1.76612	-0.607104	-1.10382	-1.2418	1.15902	0.110382	-0.331147	-0.827868	-1.04863	-0.0275956	1.37978			0
504 GULMI	334	311	313	287	267	281	255	265	194	213	252	304	273	39.4673
	1.54558	0.962823	1.0135	0.354724	-0.152025	0.2027	-0.456074	-0.2027	-2.00166	-1.52025	-0.532086	0.785461			0
505 ARGHAKHANCHI	195	188	191	168	162	197	186	175	133	134	195	242	180.5	28.3122
	0.512146	0.264903	0.370864	-0.441505	-0.653427	0.582787	0.194262	-0.194262	-1.67772	-1.6424	0.512146	2.1722			1
506 PALPA	397	417	317	315	293	329	322	304	304	320	376	449	345.25	49.0104
	1.0559	1.46397	-0.576408	-0.617216	-1.0661	-0.331562	-0.474389	-0.841658	-0.841658	-0.515197	0.627418	2.1169			1
507 NAWALPARASI WEST	468	547	433	449	403	514	488	400	388	311	389	451	436.75	61.2728
	0.510014	1.79933	-0.0612017	0.199926	-0.550816	1.26076	0.836424	-0.599777	-0.795622	-2.0523	-0.779302	0.232567			1
508 RUPANDEHI	1781	1979	1784	1777	1964	1884	2011	1945	1599	1540	1848	2073	1848.75	155.188
	-0.436567	0.839304	-0.417236	-0.462342	0.742647	0.227144	1.04551	0.620215	-1.60934	-1.98952	-0.00483284	1.44502			0
509 KAPILBASTU	738	894	709	660	800	935	853	802	722	619	738	820	774.167	89.7588
	-0.402932	1.33506	-0.72602	-1.27193	0.287808	1.79184	0.87828	0.31009	-0.581187	-1.72871	-0.402932	0.510628			0
510 DANG	733	678	635	680	622	726	639	615	568	568	672	786	660.167	63.1741
	1.1529	0.282288	-0.39837	0.313947	-0.60415	1.04209	-0.335053	-0.714955	-1.45893	-1.45893	0.187313	1.99185			1
511 BANKE	924	1005	912	842	715	806	880	787	634	657	810	791	813.583	104.686
	1.05474	1.82848	0.940109	0.271446	-0.941701	-0.0724386	0.634435	-0.253933	-1.71544	-1.49574	-0.0342292	-0.215724			0
512 BARDIYA	531	523	492	530	503	524	468	462	283	345	437	499	466.417	74.7534
	0.863951	0.756933	0.342236	0.850574	0.489387	0.77031	0.0211807	-0.0590831	-2.45362	-1.62423	-0.393516	0.435877			1
Institutional Deliveries Total
Organisation unit / Period	Shrawan 2078	Bhadra 2078	Ashwin 2078	Kartik 2078	Mangsir 2078	Poush 2078	Magh 2078	Falgun 2078	Chaitra 2078	Baishak 2079	Jestha 2079	Asar 2079	Mean	SD
5 Lumbini Province	9137	9155	9058	8237	7703	7521	7642	7352	6470	5649	6062	6539	7543.75	1152.12
	1.38289	1.39851	1.31432	0.601717	0.138224	-0.0197462	0.0852776	-0.166432	-0.931978	-1.64458	-1.28611	-0.872089			0
501 RUKUM EAST	98	64	62	56	59	64	49	51	59	60	52	41	59.5833	13.3007
	2.88831	0.332062	0.181694	-0.269409	-0.0438572	0.332062	-0.795695	-0.645327	-0.0438572	0.0313266	-0.570144	-1.39717			1
502 ROLPA	461	355	283	243	258	259	258	253	256	223	241	214	275.333	65.4107
	2.83848	1.21795	0.117208	-0.494313	-0.264992	-0.249704	-0.264992	-0.341433	-0.295569	-0.800073	-0.524889	-0.937666			1
503 PYUTHAN	474	379	360	289	267	303	347	287	284	271	296	313	322.5	56.951
	2.66018	0.992081	0.658461	-0.588225	-0.974522	-0.3424	0.430194	-0.623343	-0.67602	-0.904286	-0.465312	-0.16681			1
504 GULMI	282	250	250	234	223	202	221	216	188	151	165	164	212.167	38.0785
	1.83393	0.993562	0.993562	0.573377	0.2845	-0.266992	0.231977	0.100669	-0.634654	-1.60633	-1.23867	-1.26493			0
505 ARGHAKHANCHI	158	151	135	115	116	102	123	123	103	83	112	115	119.667	19.9137
	1.92497	1.57346	0.769989	-0.234344	-0.184128	-0.887161	0.167389	0.167389	-0.836945	-1.84128	-0.384995	-0.234344			0
506 PALPA	504	420	426	401	380	404	324	328	320	303	322	394	377.167	56.9661
	2.22647	0.751909	0.857235	0.418377	0.0497372	0.47104	-0.933303	-0.863086	-1.00352	-1.30194	-0.968412	0.295497			1
507 NAWALPARASI WEST	335	383	339	314	284	272	264	265	205	176	209	199	270.417	61.7609
	1.0457	1.82289	1.11047	0.705678	0.219934	0.0256365	-0.103895	-0.0877038	-1.05919	-1.52874	-0.994426	-1.15634			0
508 RUPANDEHI	2632	2954	3022	2724	2611	2457	2417	2295	2034	1795	1873	2044	2404.83	389
	0.583976	1.41174	1.58655	0.82048	0.529992	0.134105	0.0312768	-0.282348	-0.9533	-1.5677	-1.36718	-0.927593			0
509 KAPILBASTU	832	997	887	768	714	718	817	806	702	562	560	579	745.167	128.931
	0.673485	1.95324	1.10007	0.177097	-0.241731	-0.210706	0.557144	0.471827	-0.334803	-1.42065	-1.43616	-1.2888			1
510 DANG	709	661	633	590	665	693	655	747	619	629	668	760	669.083	48.6954
	0.819721	-0.165998	-0.741001	-1.62404	-0.0838546	0.491148	-0.289213	1.60008	-1.0285	-0.823144	-0.0222471	1.86705			0
511 BANKE	2091	2091	2141	2048	1740	1622	1752	1576	1375	1203	1291	1460	1699.17	319.455
	1.22657	1.22657	1.38308	1.09196	0.127822	-0.241557	0.165386	-0.385553	-1.01475	-1.55317	-1.2777	-0.748671			0
512 BARDIYA	561	450	520	455	386	425	415	405	325	193	273	256	388.667	104.369
	1.65119	0.587659	1.25836	0.635565	-0.0255504	0.348124	0.25231	0.156496	-0.610015	-1.87476	-1.10825	-1.27113			0
Safe Motherhood Program-Aama Program-Pregnant Women Received Incentive on Transportation
Organisation unit / Period	Shrawan 2078	Bhadra 2078	Ashwin 2078	Kartik 2078	Mangsir 2078	Poush 2078	Magh 2078	Falgun 2078	Chaitra 2078	Baishak 2079	Jestha 2079	Asar 2079	Mean	SD
5 Lumbini Province	8434	8389	8341	7559	7080	6888	7054	6763	5595	5249	5537	5746	6886.25	1109.51
	1.39499	1.35443	1.31117	0.60635	0.174627	0.00157727	0.151193	-0.111085	-1.1638	-1.47565	-1.21608	-1.02771			0
501 RUKUM EAST	98	64	62	56	59	64	49	51	59	60	52	41	59.5833	13.3007
	2.88831	0.332062	0.181694	-0.269409	-0.0438572	0.332062	-0.795695	-0.645327	-0.0438572	0.0313266	-0.570144	-1.39717			1
502 ROLPA	461	355	283	242	255	251	257	253	256	223	239	216	274.25	65.6812
	2.84328	1.22942	0.133219	-0.491008	-0.293082	-0.353983	-0.262632	-0.323532	-0.277857	-0.780284	-0.536683	-0.886859			1
503 PYUTHAN	474	379	360	289	271	299	347	287	284	271	296	313	322.5	56.7634
	2.66897	0.99536	0.660637	-0.590169	-0.907275	-0.413999	0.431616	-0.625403	-0.678254	-0.907275	-0.46685	-0.167361			1
504 GULMI	281	255	250	229	224	206	223	218	191	153	167	161	213.167	37.8722
	1.79111	1.10459	0.972568	0.418072	0.28605	-0.189233	0.259645	0.127622	-0.585301	-1.58868	-1.21901	-1.37744			0
505 ARGHAKHANCHI	158	151	135	115	116	102	123	123	103	83	112	115	119.667	19.9137
	1.92497	1.57346	0.769989	-0.234344	-0.184128	-0.887161	0.167389	0.167389	-0.836945	-1.84128	-0.384995	-0.234344			0
506 PALPA	126	107	106	71	68	94	89	72	66	61	78	72	84.1667	19.3728
	2.15938	1.17863	1.12701	-0.679647	-0.834503	0.507584	0.249491	-0.628028	-0.937741	-1.19583	-0.318316	-0.628028			1
507 NAWALPARASI WEST	340	386	341	314	284	272	265	265	187	158	178	187	264.75	70.7332
	1.06386	1.71419	1.07799	0.696278	0.272149	0.102498	0.00353441	0.00353441	-1.0992	-1.50919	-1.22644	-1.0992			0
508 RUPANDEHI	2430	2667	2745	2492	2392	2227	2209	2083	1878	1679	1722	1857	2198.42	344.706
	0.671828	1.35937	1.58565	0.851691	0.561589	0.0829208	0.0307025	-0.334826	-0.929535	-1.50684	-1.38209	-0.990457			0
509 KAPILBASTU	783	958	858	751	687	687	776	723	663	512	491	480	697.417	140.349
	0.609788	1.85668	1.14417	0.381786	-0.0742196	-0.0742196	0.559913	0.182283	-0.245222	-1.32111	-1.47074	-1.54911			0
510 DANG	649	587	591	560	631	646	614	715	617	629	657	752	637.333	51.2402
	0.227686	-0.982302	-0.904238	-1.50923	-0.123601	0.169138	-0.455372	1.51574	-0.396824	-0.162633	0.383813	2.23783			1
511 BANKE	2065	2025	2075	1980	1700	1615	1685	1565	958	1223	1265	1288	1620.33	358.754
	1.23948	1.12798	1.26735	1.00254	0.222065	-0.0148663	0.180254	-0.154238	-1.84621	-1.10754	-0.990466	-0.926355			0
512 BARDIYA	569	455	535	460	393	425	417	408	333	197	280	264	394.667	105.155
	1.65787	0.573757	1.33454	0.621306	-0.0158496	0.288463	0.212385	0.126797	-0.586436	-1.87977	-1.09045	-1.24261			0
Safe Motherhood Program-3 PNC Visits as per Protocol
Organisation unit / Period	Shrawan 2078	Bhadra 2078	Ashwin 2078	Kartik 2078	Mangsir 2078	Poush 2078	Magh 2078	Falgun 2078	Chaitra 2078	Baishak 2079	Jestha 2079	Asar 2079	Mean	SD
5 Lumbini Province	4427	4694	4517	4185	4118	4364	4698	4970	4234	3509	3948	3950	4301.17	382.168
	0.329262	1.02791	0.56476	-0.303968	-0.479283	0.164413	1.03837	1.7501	-0.175752	-2.07282	-0.924114	-0.918881			1
501 RUKUM EAST	95	59	49	48	61	54	64	55	45	50	63	46	57.4167	12.9709
	2.89752	0.122069	-0.648891	-0.725987	0.27626	-0.263411	0.507548	-0.186315	-0.957274	-0.571795	0.430452	-0.880178			1
502 ROLPA	450	385	281	246	261	269	249	295	268	202	244	211	280.083	67.7218
	2.50904	1.54923	0.0135358	-0.503284	-0.28179	-0.16366	-0.458986	0.220264	-0.178426	-1.153	-0.532817	-1.0201			1
503 PYUTHAN	350	293	278	220	198	213	232	226	216	184	214	172	233	48.2442
	2.42516	1.24367	0.932755	-0.269463	-0.725476	-0.414558	-0.0207279	-0.145095	-0.352374	-1.01567	-0.39383	-1.2644			1
504 GULMI	329	289	287	270	239	218	247	223	219	165	204	168	238.167	47.2226
	1.92351	1.07646	1.03411	0.674113	0.0176469	-0.427056	0.187057	-0.321174	-0.405879	-1.5494	-0.723524	-1.48587			0
505 ARGHAKHANCHI	185	184	181	144	120	117	165	176	129	124	161	155	153.417	24.8175
	1.27262	1.23233	1.11145	-0.379436	-1.34649	-1.46738	0.46674	0.909975	-0.983848	-1.18532	0.305564	0.063799			0
506 PALPA	297	222	238	219	217	247	209	217	206	156	170	157	212.917	37.9527
	2.21548	0.239333	0.66091	0.160287	0.10759	0.898047	-0.103199	0.10759	-0.182244	-1.49967	-1.13079	-1.47332			1
507 NAWALPARASI WEST	258	293	266	240	274	259	321	303	277	221	236	185	261.083	35.6989
	-0.0863706	0.894052	0.137726	-0.590588	0.361823	-0.0583585	1.67839	1.17417	0.445859	-1.12282	-0.702637	-2.13125			1
508 RUPANDEHI	662	1041	1031	1030	983	1112	1123	1225	1079	932	1034	1067	1026.58	130.513
	-2.79347	0.110462	0.0338409	0.0261788	-0.333939	0.65447	0.738753	1.52029	0.401621	-0.724706	0.0568271	0.309676			1
509 KAPILBASTU	226	357	411	290	364	448	518	512	415	280	322	414	379.75	86.7939
	-1.77144	-0.262115	0.360048	-1.03406	-0.181464	0.786345	1.59285	1.52372	0.406134	-1.14927	-0.665369	0.394613			0
510 DANG	494	578	470	460	456	500	486	538	461	486	521	538	499	36.2698
	-0.137856	2.17812	-0.799563	-1.07527	-1.18556	0.0275711	-0.358425	1.07527	-1.0477	-0.358425	0.606565	1.07527			1
511 BANKE	728	721	746	754	682	568	667	730	531	462	518	550	638.083	100.341
	0.896114	0.826352	1.0755	1.15523	0.437676	-0.698454	0.288185	0.916046	-1.0672	-1.75486	-1.19676	-0.877843			0
512 BARDIYA	353	272	279	264	263	359	417	470	388	247	261	287	321.667	70.3436
	0.445433	-0.706058	-0.606547	-0.819786	-0.834001	0.530728	1.35525	2.1087	0.94299	-1.06146	-0.862433	-0.492819			1
Immunization Program-Vaccine Type-Children Immunized-BCG Doses
Organisation unit / Period	Shrawan 2078	Bhadra 2078	Ashwin 2078	Kartik 2078	Mangsir 2078	Poush 2078	Magh 2078	Falgun 2078	Chaitra 2078	Baishak 2079	Jestha 2079	Asar 2079	Mean	SD
5 Lumbini Province	7431	8964	9602	8591	10283	8604	7724	8372	7708	6535	6627	7108	8129.08	1105.76
	-0.631314	0.755059	1.33204	0.417736	1.9479	0.429492	-0.366338	0.219682	-0.380808	-1.44161	-1.35841	-0.92342			0
501 RUKUM EAST	86	112	73	26	153	91	81	77	82	108	90	56	86.25	29.5526
	-0.0084595	0.871329	-0.448354	-2.03874	2.25869	0.160731	-0.17765	-0.313002	-0.143812	0.735977	0.126893	-1.0236			1
502 ROLPA	385	496	388	306	373	301	329	345	308	311	288	326	346.333	55.4231
	0.697663	2.70044	0.751792	-0.727735	0.481147	-0.81795	-0.312746	-0.0240573	-0.691649	-0.63752	-1.05251	-0.366875			1
503 PYUTHAN	418	480	457	455	420	340	396	427	422	309	313	356	399.417	54.779
	0.339242	1.47106	1.05119	1.01468	0.375752	-1.08466	-0.0623718	0.503538	0.412262	-1.65057	-1.57755	-0.792578			0
504 GULMI	312	398	349	383	356	279	319	279	255	218	208	272	302.333	58.7003
	0.164678	1.62975	0.794999	1.37421	0.914249	-0.3975	0.283928	-0.3975	-0.806356	-1.43668	-1.60703	-0.516749			0
505 ARGHAKHANCHI	253	299	279	217	244	199	220	233	181	186	204	175	224.167	37.3672
	0.771622	2.00265	1.46742	-0.19179	0.530769	-0.673497	-0.111506	0.236393	-1.1552	-1.0214	-0.539689	-1.31577			1
506 PALPA	317	368	343	332	525	454	380	462	410	359	379	417	395.5	58.3374
	-1.34562	-0.471396	-0.899938	-1.0885	2.21985	1.00279	-0.265696	1.13992	0.248554	-0.625671	-0.282838	0.368546			1
507 NAWALPARASI WEST	357	525	598	579	601	482	402	455	382	324	350	353	450.667	99.5308
	-0.941082	0.746837	1.48028	1.28938	1.51042	0.31481	-0.488961	0.0435376	-0.689903	-1.27264	-1.01141	-0.98127			0
508 RUPANDEHI	1810	2106	2568	2388	2549	2356	1964	2172	1906	1677	1727	1914	2094.75	298.172
	-0.954985	0.0377299	1.58717	0.983492	1.52345	0.876171	-0.438505	0.259078	-0.633023	-1.40104	-1.23335	-0.606193			0
509 KAPILBASTU	947	1169	1510	1256	1347	1176	950	1248	1231	965	884	930	1134.42	188.972
	-0.991772	0.183008	1.98751	0.643395	1.12495	0.220051	-0.975897	0.601061	0.5111	-0.896519	-1.32516	-1.08173			0
510 DANG	983	1027	973	873	1294	995	978	895	937	831	917	866	964.083	114.652
	0.164992	0.548762	0.0777716	-0.794433	2.87755	0.269657	0.121382	-0.602548	-0.236222	-1.16076	-0.410663	-0.855487			1
511 BANKE	969	1252	1381	992	1791	1355	1097	1160	988	872	895	961	1142.75	255.106
	-0.68109	0.428254	0.933926	-0.590931	2.5411	0.832007	-0.179337	0.067619	-0.606611	-1.06132	-0.971165	-0.712449			1
512 BARDIYA	594	732	683	784	630	576	608	619	606	375	372	482	588.417	120.784
	0.0462258	1.18876	0.783079	1.61928	0.344279	-0.102801	0.162135	0.253207	0.145577	-1.76693	-1.79177	-0.88105			0
Immunization Program-Children Immunized-Measles/Rubella-12-23 Months
Organisation unit / Period	Shrawan 2078	Bhadra 2078	Ashwin 2078	Kartik 2078	Mangsir 2078	Poush 2078	Magh 2078	Falgun 2078	Chaitra 2078	Baishak 2079	Jestha 2079	Asar 2079	Mean	SD
5 Lumbini Province	6130	5266	6577	6765	9938	9383	8200	8583	9033	8303	7454	7051	7723.58	1354.34
	-1.17665	-1.81459	-0.846597	-0.707784	1.63505	1.22525	0.351769	0.634563	0.966827	0.427821	-0.199051	-0.496612			0
501 RUKUM EAST	95	65	106	11	165	111	94	110	91	74	85	72	89.9167	34.4419
	0.147592	-0.723441	0.46697	-2.2913	2.18	0.612142	0.118557	0.583108	0.031454	-0.462131	-0.142753	-0.5202			2
502 ROLPA	326	343	398	432	582	475	355	377	400	394	409	358	404.083	66.2929
	-1.17785	-0.921416	-0.0917645	0.421111	2.6838	1.06975	-0.740402	-0.408541	-0.0615954	-0.152103	0.0741659	-0.695148			1
503 PYUTHAN	289	306	324	474	510	419	500	407	459	404	345	369	400.5	72.1104
	-1.54624	-1.31049	-1.06087	1.01927	1.5185	0.256551	1.37983	0.0901395	0.811256	0.0485367	-0.769653	-0.43683			0
504 GULMI	362	292	326	443	435	423	395	366	395	320	317	310	365.333	50.2997
	-0.0662695	-1.45793	-0.78198	1.54408	1.38503	1.14646	0.589799	0.0132539	0.589799	-0.901265	-0.960908	-1.10007			0
505 ARGHAKHANCHI	168	207	255	255	341	315	266	254	302	236	232	195	252.167	47.9528
	-1.7552	-0.941898	0.0590859	0.0590859	1.85252	1.31032	0.288478	0.038232	1.03922	-0.337137	-0.420552	-1.19214			0
506 PALPA	268	256	284	338	382	404	369	380	341	323	283	227	321.25	54.5972
	-0.975325	-1.19512	-0.682269	0.306792	1.11269	1.51565	0.874587	1.07606	0.36174	0.0320529	-0.700585	-1.72628			0
507 NAWALPARASI WEST	353	321	447	520	659	686	619	623	697	613	459	427	535.333	125.709
	-1.45044	-1.705	-0.702682	-0.121975	0.983754	1.19854	0.665559	0.697378	1.28604	0.61783	-0.607223	-0.861779			0
508 RUPANDEHI	1369	1017	1408	1500	2106	2056	1807	1921	1937	1676	1523	1305	1635.42	322.39
	-0.82638	-1.91823	-0.705409	-0.42004	1.45967	1.30458	0.532223	0.885832	0.935462	0.125883	-0.348698	-1.0249			0
509 KAPILBASTU	941	731	927	938	1318	1275	1050	1232	1351	1384	1317	1641	1175.42	246.79
	-0.949863	-1.80079	-1.00659	-0.962019	0.577752	0.403515	-0.508192	0.229277	0.711469	0.845186	0.5737	1.88656			0
510 DANG	890	729	837	709	1447	1150	1042	1121	1199	1035	911	786	988	209.825
	-0.467055	-1.23436	-0.719646	-1.32968	2.18753	0.772071	0.257357	0.633861	1.0056	0.223996	-0.366972	-0.962706			1
511 BANKE	594	617	719	520	1222	1266	988	1012	1050	1120	893	848	904.083	238.444
	-1.30044	-1.20399	-0.776213	-1.61079	1.3333	1.51783	0.351934	0.452587	0.611953	0.905523	-0.0464819	-0.235205			0
512 BARDIYA	475	382	546	625	771	803	715	780	811	724	680	513	652.083	136.65
	-1.29589	-1.97646	-0.776314	-0.198195	0.870228	1.1044	0.460422	0.936089	1.16295	0.526283	0.204293	-1.01781			1
CBIMCI-(2-59Months)-Treatment-ORS & Zinc
Organisation unit / Period	Shrawan 2078	Bhadra 2078	Ashwin 2078	Kartik 2078	Mangsir 2078	Poush 2078	Magh 2078	Falgun 2078	Chaitra 2078	Baishak 2079	Jestha 2079	Asar 2079	Mean	SD
5 Lumbini Province	4259	4192	3380	2765	3264	3314	2475	3332	4955	6275	5170	4616	3999.75	1065.9
	0.243222	0.180364	-0.581433	-1.15841	-0.690262	-0.643353	-1.43048	-0.626466	0.896191	2.13458	1.0979	0.57815			1
501 RUKUM EAST	146	121	86	48	74	90	74	136	210	325	188	156	137.833	73.3903
	0.111277	-0.229367	-0.706269	-1.22405	-0.869779	-0.651766	-0.869779	-0.0249806	0.983327	2.55029	0.68356	0.247535			1
502 ROLPA	381	451	296	206	241	259	209	333	587	757	607	634	413.417	181.523
	-0.178581	0.207044	-0.64684	-1.14264	-0.949832	-0.850671	-1.12612	-0.44301	0.956259	1.89278	1.06644	1.21518			0
503 PYUTHAN	315	342	232	144	178	241	187	208	421	453	537	501	313.25	130.083
	0.0134529	0.221012	-0.624599	-1.30109	-1.03972	-0.555413	-0.970531	-0.809096	0.828315	1.07431	1.72005	1.4433			0
504 GULMI	267	207	234	185	167	207	128	207	286	257	267	275	223.917	46.7127
	0.922304	-0.362143	0.215858	-0.833107	-1.21844	-0.362143	-2.05333	-0.362143	1.32905	0.70823	0.922304	1.09356			1
505 ARGHAKHANCHI	153	84	103	107	105	91	70	126	146	163	177	165	124.167	34.2
	0.84308	-1.17446	-0.618909	-0.50195	-0.560429	-0.969786	-1.58382	0.0536063	0.638402	1.13548	1.54484	1.19396			0
506 PALPA	169	167	160	102	138	103	91	188	292	251	262	232	179.583	64.2021
	-0.164844	-0.195996	-0.305026	-1.20842	-0.647694	-1.19285	-1.37976	0.131096	1.75098	1.11237	1.28371	0.816432			0
507 NAWALPARASI WEST	252	197	151	151	192	178	168	199	289	333	249	209	214	53.8733
	0.705359	-0.315555	-1.16941	-1.16941	-0.408365	-0.668234	-0.853855	-0.278431	1.39216	2.20889	0.649672	-0.0928103			1
508 RUPANDEHI	523	601	432	397	505	515	353	460	480	683	618	552	509.917	90.7188
	0.144218	1.00402	-0.858881	-1.24469	-0.0541967	0.0560339	-1.7297	-0.550235	-0.329773	1.90791	1.19141	0.463887			0
509 KAPILBASTU	906	867	735	680	702	606	489	569	682	1141	757	610	728.667	168.019
	1.05544	0.82332	0.0376941	-0.28965	-0.158712	-0.730076	-1.42643	-0.950289	-0.277746	2.45409	0.168632	-0.706269			1
510 DANG	325	296	292	224	286	273	210	298	527	608	514	491	362	128.469
	-0.288007	-0.513742	-0.544878	-1.07419	-0.591582	-0.692773	-1.18316	-0.498174	1.28435	1.91486	1.18316	1.00413			0
511 BANKE	489	571	398	362	429	504	307	342	556	661	574	456	470.75	103.313
	0.176648	0.970355	-0.704173	-1.05263	-0.404113	0.321838	-1.58499	-1.24622	0.825165	1.8415	0.999393	-0.14277			0
512 BARDIYA	333	288	261	159	247	247	189	266	479	643	420	335	322.25	129.455
	0.0830402	-0.26457	-0.473136	-1.26105	-0.581282	-0.581282	-1.02931	-0.434513	1.21084	2.47769	0.755087	0.0984896			1
Nutrition-Registered for GM-New Visit 0-11 Months - Severe, Nutrition-Registered for GM-New Visit 0-11 Months - Normal, Nutrition-Registered for GM-New Visit 0-11 Months - Moderate
Organisation unit / Period	Shrawan 2078	Bhadra 2078	Ashwin 2078	Kartik 2078	Mangsir 2078	Poush 2078	Magh 2078	Falgun 2078	Chaitra 2078	Baishak 2079	Jestha 2079	Asar 2079	Mean	SD
5 Lumbini Province	9105	10066	10199	8767	10240	9076	7585	8439	8104	7022	6944	7308	8571.25	1158.27
	0.460818	1.29051	1.40533	0.169003	1.44073	0.435781	-0.851488	-0.114179	-0.403405	-1.33756	-1.4049	-1.09064			0
501 RUKUM EAST	116	139	71	51	117	94	84	80	87	89	125	86	94.9167	23.8064
	0.885617	1.85175	-1.00463	-1.84474	0.927623	-0.0385051	-0.458561	-0.626583	-0.332544	-0.248533	1.26367	-0.37455			0
502 ROLPA	487	547	498	423	454	428	386	440	365	346	352	382	425.667	60.326
	1.0167	2.0113	1.19904	-0.0442043	0.469671	0.0386788	-0.657539	0.237598	-1.00565	-1.3206	-1.22114	-0.723845			1
503 PYUTHAN	459	554	468	372	406	390	373	422	337	349	384	408	410.167	57.4483
	0.85004	2.5037	1.0067	-0.664366	-0.072529	-0.35104	-0.646959	0.205982	-1.27361	-1.06473	-0.455482	-0.0377151			1
504 GULMI	527	488	498	476	448	417	418	379	393	325	330	360	421.583	64.0279
	1.64642	1.03731	1.19349	0.849889	0.41258	-0.0715833	-0.0559652	-0.665074	-0.44642	-1.50846	-1.43037	-0.96182			0
505 ARGHAKHANCHI	353	407	387	268	317	264	273	300	266	258	294	227	301.167	52.7839
	0.981992	2.00503	1.62613	-0.628348	0.299965	-0.704129	-0.533622	-0.0221027	-0.666239	-0.8178	-0.135774	-1.4051			1
506 PALPA	355	345	370	329	322	242	261	282	280	230	214	210	286.667	54.1192
	1.26264	1.07787	1.53981	0.782224	0.65288	-0.825338	-0.474262	-0.0862294	-0.123185	-1.04707	-1.34271	-1.41663			0
507 NAWALPARASI WEST	478	575	704	625	649	583	503	516	518	440	445	445	540.083	83.3661
	-0.744707	0.418835	1.96623	1.0186	1.30649	0.514797	-0.444825	-0.288886	-0.264896	-1.20053	-1.14055	-1.14055			1
508 RUPANDEHI	2091	2283	2399	2254	2483	2246	1766	2079	1985	1642	1668	1983	2073.25	264.796
	0.0670327	0.792119	1.23019	0.6826	1.54742	0.652389	-1.16033	0.0217148	-0.333275	-1.62861	-1.53042	-0.340828			0
509 KAPILBASTU	1241	1234	1399	1166	1157	1115	925	1068	1005	935	940	876	1088.42	151.968
	1.00405	0.957984	2.04374	0.510523	0.4513	0.174927	-1.07533	-0.134348	-0.548908	-1.00953	-0.976628	-1.39777			1
510 DANG	1001	1357	1492	1151	1668	1431	1280	1284	1130	999	981	1080	1237.83	209.81
	-1.1288	0.567975	1.21141	-0.413867	2.05027	0.920675	0.200976	0.220041	-0.513958	-1.13833	-1.22412	-0.752269			1
511 BANKE	1254	1515	1061	970	1263	1186	786	816	915	724	708	757	996.25	249.219
	1.03423	2.0815	0.259811	-0.105329	1.07034	0.761377	-0.843634	-0.723258	-0.326018	-1.09241	-1.15661	-0.959997			1
512 BARDIYA	743	622	852	682	956	680	530	773	823	685	503	494	695.25	137.796
	0.346526	-0.531581	1.13755	-0.0961563	1.89228	-0.110671	-1.19923	0.564238	0.927092	-0.0743851	-1.39517	-1.46049			0
IYCF-Exclusive Breast Feeding
Organisation unit / Period	Shrawan 2078	Bhadra 2078	Ashwin 2078	Kartik 2078	Mangsir 2078	Poush 2078	Magh 2078	Falgun 2078	Chaitra 2078	Baishak 2079	Jestha 2079	Asar 2079	Mean	SD
5 Lumbini Province	5678	5181	5136	4640	5212	4910	4614	5414	5113	5040	5110	4995	5086.92	281.339
	2.10097	0.334413	0.174464	-1.58854	0.444601	-0.628839	-1.68095	1.1626	0.0927115	-0.166762	0.0820482	-0.326712			1
501 RUKUM EAST	86	68	77	76	110	87	45	89	104	58	82	84	80.5	17.1683
	0.320358	-0.728087	-0.203864	-0.262111	1.71828	0.378605	-2.06777	0.495099	1.3688	-1.31056	0.0873704	0.203864			0
502 ROLPA	277	229	270	260	256	228	234	279	291	260	250	212	253.833	22.9776
	1.00823	-1.08076	0.703582	0.268377	0.0942945	-1.12428	-0.863158	1.09527	1.61751	0.268377	-0.166829	-1.82061			0
503 PYUTHAN	375	275	394	323	328	357	322	360	348	294	303	286	330.417	35.5609
	1.25372	-1.55836	1.78801	-0.208563	-0.0679586	0.747544	-0.236683	0.831907	0.494457	-1.02407	-0.770978	-1.24903			0
504 GULMI	379	315	300	289	377	380	347	363	437	377	399	349	359.333	40.5675
	0.484789	-1.09283	-1.46258	-1.73374	0.435488	0.509439	-0.30402	0.0903843	1.9145	0.435488	0.977794	-0.254719			0
505 ARGHAKHANCHI	269	281	309	264	291	261	244	322	259	259	270	237	272.167	23.902
	-0.132485	0.369565	1.54101	-0.341673	0.78794	-0.467185	-1.17842	2.0849	-0.55086	-0.55086	-0.0906479	-1.47129			1
506 PALPA	209	173	183	170	209	172	201	217	193	190	181	178	189.667	15.456
	1.25086	-1.07833	-0.431331	-1.27243	1.25086	-1.14303	0.733263	1.76846	0.215666	0.0215666	-0.56073	-0.754829			0
507 NAWALPARASI WEST	637	401	516	349	353	344	317	433	430	435	346	439	416.667	86.0129
	2.56163	-0.182143	1.15487	-0.786704	-0.740199	-0.844834	-1.15874	0.189894	0.155015	0.213146	-0.821582	0.259651			1
508 RUPANDEHI	996	1025	992	999	867	825	982	1068	877	841	993	995	955	76.4591
	0.536234	0.915522	0.483919	0.575471	-1.15094	-1.70025	0.35313	1.47791	-1.02015	-1.49099	0.496997	0.523155			0
509 KAPILBASTU	871	814	669	522	620	625	601	624	612	677	668	767	672.5	94.5141
	2.10022	1.49713	-0.0370315	-1.59235	-0.555473	-0.50257	-0.756501	-0.513151	-0.640116	0.0476119	-0.0476119	0.999851			1
510 DANG	390	433	497	713	821	839	623	745	661	660	671	516	630.75	138.731
	-1.73538	-1.42542	-0.964099	0.592876	1.37136	1.50111	-0.0558637	0.823538	0.218048	0.21084	0.290131	-0.827143			0
511 BANKE	770	778	580	369	710	554	478	530	528	584	604	579	588.667	112.805
	1.60749	1.67841	-0.0768285	-1.94731	1.0756	-0.307314	-0.981041	-0.52007	-0.537799	-0.0413692	0.135927	-0.0856933			0
512 BARDIYA	419	389	349	306	270	238	220	384	373	405	343	353	337.417	62.5373
	1.30456	0.824842	0.185223	-0.502367	-1.07802	-1.58972	-1.87755	0.744889	0.568994	1.08069	0.0892801	0.249185			0

## Sheet: Outliers_value_wise
First ANC Visit (any time)
OU / Period	Month 1	Month 2	Month 3	Month 4	Month 5	Month 6	Month 7	Month 8	Month 9	Month 10	Month 11	Month 12
Rukum East	112	101	81	65	72	113	74	93	81	68	92	103
Rolpa	404	356	302	308	387	449	439	503	387	400	377	422
Pyuthan	421	372	314	309	334	383	376	474	398	337	347	347
Gulmi	371	330	284	275	267	374	337	394	355	306	307	328
Arghakhanchi	279	214	197	210	208	244	307	268	223	195	241	227
Palpa	462	369	271	273	264	364	456	432	360	386	466	414
Nawalparasi West	654	640	499	458	463	550	579	679	714	632	766	738
Rupandehi	3302	3302	2800	2313	2680	2626	2544	3212	2965	2759	3202	3141
Kapilbastu	1709	1581	1190	1080	1206	1361	1119	1505	1441	1257	1573	1522
Dang	1196	1004	855	875	914	980	1049	1198	1069	1029	1168	1119
Banke	1349	1307	1013	938	990	1007	1087	1326	1396	1317	1604	1335
Bardiya	785	700	498	465	495	590	618	750	796	748	768	663
Province	11044	10276	8304	7569	8280	9041	8985	10834	10185	9434	10911	10359
Four ANC visits as per protocol
Rukum East	55	63	53	47	61	52	43	68	55	60	58	65
Rolpa	304	287	221	237	236	278	237	266	245	256	330	360
Pyuthan	285	321	235	217	212	299	261	245	227	219	256	307
Gulmi	334	311	313	287	267	281	255	265	194	213	252	304
Arghakhanchi	195	188	191	168	162	197	186	175	133	134	195	242
Palpa	397	417	317	315	293	329	322	304	304	320	376	449
Nawalparasi West	468	547	433	449	403	514	488	400	388	311	389	451
Rupandehi	1781	1979	1784	1777	1964	1884	2011	1945	1599	1540	1848	2073
Kapilbastu	738	894	709	660	800	935	853	802	722	619	738	820
Dang	733	678	635	680	622	726	639	615	568	568	672	786
Banke	924	1005	912	842	715	806	880	787	634	657	810	791
Bardiya	531	523	492	530	503	524	468	462	283	345	437	499
Province	6745	7213	6295	6209	6238	6825	6643	6334	5352	5242	6361	7147
Institutional Deliveries Total
Rukum East	98	64	62	56	59	64	49	51	59	60	52	41
Rolpa	461	355	283	243	258	259	258	253	256	223	241	214
Pyuthan	474	379	360	289	267	303	347	287	284	271	296	313
Gulmi	282	250	250	234	223	202	221	216	188	151	165	164
Arghakhanchi	158	151	135	115	116	102	123	123	103	83	112	115
Palpa	504	420	426	401	380	404	324	328	320	303	322	394
Nawalparasi West	335	383	339	314	284	272	264	265	205	176	209	199
Rupandehi	2632	2954	3022	2724	2611	2457	2417	2295	2034	1795	1873	2044
Kapilbastu	832	997	887	768	714	718	817	806	702	562	560	579
Dang	709	661	633	590	665	693	655	747	619	629	668	760
Banke	2091	2091	2141	2048	1740	1622	1752	1576	1375	1203	1291	1460
Bardiya	561	450	520	455	386	425	415	405	325	193	273	256
Province	9137	9155	9058	8237	7703	7521	7642	7352	6470	5649	6062	6539
Women Received Incentive on Transportation
Rukum East	98	64	62	56	59	64	49	51	59	60	52	41
Rolpa	461	355	283	242	255	251	257	253	256	223	239	216
Pyuthan	474	379	360	289	271	299	347	287	284	271	296	313
Gulmi	281	255	250	229	224	206	223	218	191	153	167	161
Arghakhanchi	158	151	135	115	116	102	123	123	103	83	112	115
Palpa	126	107	106	71	68	94	89	72	66	61	78	72
Nawalparasi West	340	386	341	314	284	272	265	265	187	158	178	187
Rupandehi	2430	2667	2745	2492	2392	2227	2209	2083	1878	1679	1722	1857
Kapilbastu	783	958	858	751	687	687	776	723	663	512	491	480
Dang	649	587	591	560	631	646	614	715	617	629	657	752
Banke	2065	2025	2075	1980	1700	1615	1685	1565	958	1223	1265	1288
Bardiya	569	455	535	460	393	425	417	408	333	197	280	264
Province	8434	8389	8341	7559	7080	6888	7054	6763	5595	5249	5537	5746
3 PNC Visits as per Protocol
Rukum East	95	59	49	48	61	54	64	55	45	50	63	46
Rolpa	450	385	281	246	261	269	249	295	268	202	244	211
Pyuthan	350	293	278	220	198	213	232	226	216	184	214	172
Gulmi	329	289	287	270	239	218	247	223	219	165	204	168
Arghakhanchi	185	184	181	144	120	117	165	176	129	124	161	155
Palpa	297	222	238	219	217	247	209	217	206	156	170	157
Nawalparasi West	258	293	266	240	274	259	321	303	277	221	236	185
Rupandehi	662	1041	1031	1030	983	1112	1123	1225	1079	932	1034	1067
Kapilbastu	226	357	411	290	364	448	518	512	415	280	322	414
Dang	494	578	470	460	456	500	486	538	461	486	521	538
Banke	728	721	746	754	682	568	667	730	531	462	518	550
Bardiya	353	272	279	264	263	359	417	470	388	247	261	287
Province	4427	4694	4517	4185	4118	4364	4698	4970	4234	3509	3948	3950
Children Immunized with BCG
Rukum East	86	112	73	26	153	91	81	77	82	108	90	56
Rolpa	385	496	388	306	373	301	329	345	308	311	288	326
Pyuthan	418	480	457	455	420	340	396	427	422	309	313	356
Gulmi	312	398	349	383	356	279	319	279	255	218	208	272
Arghakhanchi	253	299	279	217	244	199	220	233	181	186	204	175
Palpa	317	368	343	332	525	454	380	462	410	359	379	417
Nawalparasi West	357	525	598	579	601	482	402	455	382	324	350	353
Rupandehi	1810	2106	2568	2388	2549	2356	1964	2172	1906	1677	1727	1914
Kapilbastu	947	1169	1510	1256	1347	1176	950	1248	1231	965	884	930
Dang	983	1027	973	873	1294	995	978	895	937	831	917	866
Banke	969	1252	1381	992	1791	1355	1097	1160	988	872	895	961
Bardiya	594	732	683	784	630	576	608	619	606	375	372	482
Province	7431	8964	9602	8591	10283	8604	7724	8372	7708	6535	6627	7108
Children Immunized with Measles/Rubella-12-23 Months
Rukum East	95	65	106	11	165	111	94	110	91	74	85	72
Rolpa	326	343	398	432	582	475	355	377	400	394	409	358
Pyuthan	289	306	324	474	510	419	500	407	459	404	345	369
Gulmi	362	292	326	443	435	423	395	366	395	320	317	310
Arghakhanchi	168	207	255	255	341	315	266	254	302	236	232	195
Palpa	268	256	284	338	382	404	369	380	341	323	283	227
Nawalparasi West	353	321	447	520	659	686	619	623	697	613	459	427
Rupandehi	1369	1017	1408	1500	2106	2056	1807	1921	1937	1676	1523	1305
Kapilbastu	941	731	927	938	1318	1275	1050	1232	1351	1384	1317	1641
Dang	890	729	837	709	1447	1150	1042	1121	1199	1035	911	786
Banke	594	617	719	520	1222	1266	988	1012	1050	1120	893	848
Bardiya	475	382	546	625	771	803	715	780	811	724	680	513
Province	6130	5266	6577	6765	9938	9383	8200	8583	9033	8303	7454	7051
diraahoea cases (2-59 months children) treated with ORS and Zinc
Rukum East	146	121	86	48	74	90	74	136	210	325	188	156
Rolpa	381	451	296	206	241	259	209	333	587	757	607	634
Pyuthan	315	342	232	144	178	241	187	208	421	453	537	501
Gulmi	267	207	234	185	167	207	128	207	286	257	267	275
Arghakhanchi	153	84	103	107	105	91	70	126	146	163	177	165
Palpa	169	167	160	102	138	103	91	188	292	251	262	232
Nawalparasi West	252	197	151	151	192	178	168	199	289	333	249	209
Rupandehi	523	601	432	397	505	515	353	460	480	683	618	552
Kapilbastu	906	867	735	680	702	606	489	569	682	1141	757	610
Dang	325	296	292	224	286	273	210	298	527	608	514	491
Banke	489	571	398	362	429	504	307	342	556	661	574	456
Bardiya	333	288	261	159	247	247	189	266	479	643	420	335
Province	4259	4192	3380	2765	3264	3314	2475	3332	4955	6275	5170	4616
New Growth Monitoring visit (0-11 Months children)
Rukum East	116	139	71	51	117	94	84	80	87	89	125	86
Rolpa	487	547	498	423	454	428	386	440	365	346	352	382
Pyuthan	459	554	468	372	406	390	373	422	337	349	384	408
Gulmi	527	488	498	476	448	417	418	379	393	325	330	360
Arghakhanchi	353	407	387	268	317	264	273	300	266	258	294	227
Palpa	355	345	370	329	322	242	261	282	280	230	214	210
Nawalparasi West	478	575	704	625	649	583	503	516	518	440	445	445
Rupandehi	2091	2283	2399	2254	2483	2246	1766	2079	1985	1642	1668	1983
Kapilbastu	1241	1234	1399	1166	1157	1115	925	1068	1005	935	940	876
Dang	1001	1357	1492	1151	1668	1431	1280	1284	1130	999	981	1080
Banke	1254	1515	1061	970	1263	1186	786	816	915	724	708	757
Bardiya	743	622	852	682	956	680	530	773	823	685	503	494
Province	9105	10066	10199	8767	10240	9076	7585	8439	8104	7022	6944	7308
Exclusive Breast Feeding practice
Rukum East	86	68	77	76	110	87	45	89	104	58	82	84
Rolpa	277	229	270	260	256	228	234	279	291	260	250	212
Pyuthan	375	275	394	323	328	357	322	360	348	294	303	286
Gulmi	379	315	300	289	377	380	347	363	437	377	399	349
Arghakhanchi	269	281	309	264	291	261	244	322	259	259	270	237
Palpa	209	173	183	170	209	172	201	217	193	190	181	178
Nawalparasi West	637	401	516	349	353	344	317	433	430	435	346	439
Rupandehi	996	1025	992	999	867	825	982	1068	877	841	993	995
Kapilbastu	871	814	669	522	620	625	601	624	612	677	668	767
Dang	390	433	497	713	821	839	623	745	661	660	671	516
Banke	770	778	580	369	710	554	478	530	528	584	604	579
Bardiya	419	389	349	306	270	238	220	384	373	405	343	353
Province	5678	5181	5136	4640	5212	4910	4614	5414	5113	5040	5110	4995

## Sheet: Int const
Shrawan 2078 to Asar 2079
Organisation unit / Data	Immunization Program-Vaccine Type-Dose-Children Immunized-DPT-HepB-Hib-1st	Immunization Program-Vaccine Type-Dose-Children Immunized-PCV-1st	% difference	First ANC (any time)	Nutrition-Pregnant Women Receiving-Deworming Tablets	% difference	Four ANC as per protocol	Nutrition-Pregnant Women Receiving-180 Iron Tablets	% difference	Institutional Deliveries Total	Type of delivery total	% difference	Total incidence of Pneumonia	Pneumonia treated with antibiotics total	% difference	Total diarrhoea cases (2-59 months children)	CBIMCI-(2-59Months)-Treatment-ORS & Zinc	% difference
5 Lumbini Province	92851	92818	0.0355534	115222	107250	7.4331	76604	72804	5.21949	90525	90567	-0.0463745	13939	13992	-0.378788	47675	47997	-0.670875
501 RUKUM EAST	1143	1143	0	1055	980	7.65306	680	654	3.97554	715	720	-0.694444	972	1051	-7.51665	1842	1654	11.3664
502 ROLPA	4464	4448	0.359712	4734	4327	9.40606	3257	3269	-0.367085	3304	3304	0	3130	3130	0	4961	4961	0
503 PYUTHAN	4866	4866	0	4412	4412	0	3084	3084	0	3870	3870	0	1927	1927	0	3753	3759	-0.159617
504 GULMI	4372	4374	-0.0457247	3928	3822	2.77342	3276	3279	-0.0914913	2546	2542	0.157356	611	620	-1.45161	2644	2687	-1.6003
505 ARGHAKHANCHI	3212	3213	-0.0311236	2813	2833	-0.705965	2166	2187	-0.960219	1436	1437	-0.0695894	526	528	-0.378788	1438	1490	-3.48993
506 PALPA	3783	3783	0	4517	4655	-2.96455	4143	4162	-0.456511	4526	4527	-0.0220897	1022	972	5.14403	2155	2155	0
507 NAWALPARASI WEST	6067	6065	0.0329761	7372	7004	5.25414	5241	5129	2.18366	3245	3246	-0.0308071	354	357	-0.840336	2598	2568	1.16822
508 RUPANDEHI	19313	19313	0	34846	30529	14.1407	22185	19785	12.1304	28858	28863	-0.0173232	886	888	-0.225225	5935	6119	-3.00703
509 KAPILBASTU	14435	14427	0.0554516	16544	15275	8.30769	9290	9015	3.05047	8942	8956	-0.15632	427	434	-1.6129	8558	8744	-2.12717
510 DANG	11431	11445	-0.122324	12456	11221	11.0061	7922	7620	3.96325	8029	8046	-0.211285	1631	1632	-0.0612745	4250	4344	-2.1639
511 BANKE	12275	12251	0.195902	14669	14316	2.46577	9763	9023	8.20126	20390	20392	-0.00980777	1474	1474	0	5675	5649	0.460258
512 BARDIYA	7490	7490	0	7876	7876	0	5597	5597	0	4664	4664	0	979	979	0	3866	3867	-0.0258598

## Sheet: External const
External consistency of coverage rates
	Health facility coverage rate	DHS 2022 coverage rate	Ratio of facility to survey rats	≥33% difference between routine data and survey data
Four or more ANC visits	79.5	86.9	0.914845	-7.4
Health facility delivery	94.2	84.4	1.11611	9.8
SBA Delivery	89.8	86.9	1.03337	2.9
BCG coverage	103.1	96.6	1.06729	6.5
MR1	96.7	92.5	1.04541	4.2
To be consistant, value of the routine data must lie within the confidence limits or be within ±33% of the survey result
